# Supplementary material for: CT volumetric measurement of colorectal cancer helps predict tumor staging and prognosis
Source: PLoS One. 2017 Jun 1;12(6):e0178522. doi: 10.1371/journal.pone.0178522 (PMC5453524; doi:10.1371/journal.pone.0178522)
Supplement: S1 File — (XLSX) [file pone.0178522.s001.xlsx]

## Sheet: final
	Resection type	pathology	ROI sum	thickness	volume	time	time(sec)	sec/60	sex	sex	age	lesion	Alive vs death	Type of Op.	Pathologic staging			Time to survival
case No.	0 : R0 1 : R1 2 : R2	1 : well-di 2 : mod-di 3 : poor-di 4 : mucinous 5 : others													T	N	M	days	months
1	0	2	6045.77	2	12091.5	08:49:00	529	8.81667	F	2	65	sigmoid colon	0	4	2	1.2	0	2591	86.3667
2	1	2	3570.9	5	17854.5	03:42:00	222	3.7	M	1	63	rectosigmoid colon	1	4	3.4	0	1.1	2229	74.3
3	0	1	7182.78	2	14365.6	04:36:00	276	4.6	M	1	69	sigmoid colon	0	3	1	0	0	2555	85.1667
4	0	2	261.07	3	783.21	00:48:00	48	0.8	M	1	64	rectum	0		1	0	0	2574	85.8
5	0	2	862.63	5	4313.15	01:27:00	87	1.45	M	1	58	sigmoid colon	0	3	3	0	0	2564	85.4667
6	0	2	9052.87	3	27158.6	09:37:00	577	9.61667	M	1	75	sigmoid colon	0	3	3	0	0	2494	83.1333
7	0	2	4760.76	3	14282.3	04:23:00	263	4.38333	M	1	60	descending colon	0	3	3	0	0	2507	83.5667
8	2	2	17530.8	5	87654.1	05:02:00	302	5.03333	M	1	59	sigmoid colon	1	4	3	0	1.1	2505	83.5
9	0	2	4638.2	5	23191	02:15:00	135	2.25	M	1	51	descending colon	0	2	3	0	0	2498	83.2667
10	0	2	3412.3	5	17061.5	02:26:00	146	2.43333	M	1	48	rectosigmoid colon	1	4	3	1.1	0	2484	82.8
11	0	2	1727.18	5	8635.9	01:27:00	87	1.45	F	2	74	sigmoid colon	0	3	3	0	0	2477	82.5667
12	0	2	6642.74	5	33213.7	07:01:00	421	7.01667	F	2	52	sigmoid colon	0	3	4.2	2.2	0	2463	82.1
13	0	2	4290.11	5	21450.5	03:36:00	216	3.6	F	2	67	sigmoid colon	0	3	3	2.1	0	2451	81.7
14	2	2	15195	3	45585.1	11:18:00	678	11.3	M	1	59	rectum	1	4	3.3	2.2	1.2	858	28.6
15	0	2	2101.33	3	6303.99	01:35:00	95	1.58333	F	2	75	rectum	0	4	1	0	0	2438	81.2667
16	0	2	15980.3	3	47940.9	10:11:00	611	10.1833	M	1	83	sigmoid colon	0	3	4.1	0	1.1	2434	81.1333
17	2	2	13127.9	5	65639.4	08:27:00	507	8.45	M	1	66	rectum	1	4	4.1	1.2	1.1	436	14.5333
18	0	2	8535.51	3	25606.5	11:40:00	700	11.6667	F	2	64	sigmoid colon	0	3	3	0	0	2416	80.5333
19	0	4	59439.3	5	297197	13:40:00	820	13.6667	M	1	62	descending colon	0	2	4.2	1.2	0	2421	80.7
20	0	2	9196.25	2	18392.5	07:58:00	478	7.96667	F	2	62	sigmoid colon	0	3	3	1.2	0	2408	80.2667
21	0	2	4269.89	2	8539.78	04:04:00	244	4.06667	F	2	73	rectum	0	4	2	1.2	0	2394	79.8
22	0	2	4590	5	22950	03:18:00	198	3.3	M	1	67	sigmoid colon	0	3	3	1.2	0	2396	79.8667
23	0	2	8051.72	3	24155.2	08:19:00	499	8.31667	M	1	74	sigmoid colon	0	3	3	1.1	0	2396	79.8667
24	2	2	5911.86	3	17735.6	06:30:00	390	6.5	F	2	57	rectum	0	4	3.3	0	1.1	2393	79.7667
25	2	2	8000.65	3	24001.9	06:39:00	399	6.65	F	2	51	sigmoid colon	1	3	3	1.2	1.1	701	23.3667
26	0	2	14886.5	3	44659.5	10:09:00	609	10.15	M	1	32	sigmoid colon	0	3	3	2.2	0	2389	79.6333
27	0	3	3368.65	5	16843.2	03:31:00	211	3.51667	F	2	79	rectum	0	4	3.2	2.2	0	2389	79.6333
28	0	2	26175.9	2	52351.8	15:58:00	958	15.9667	F	2	64	sigmoid colon	0	3	4.2	2.2	0	2388	79.6
29	0	2	3381.93	2	6763.86	05:12:00	312	5.2	F	2	59	rectum	0	4	3.2	0	0	2380	79.3333
30	2	3	9336.04	3	28008.1	08:16:00	496	8.26667	F	2	56	rectum	1	3	3	2.2	1.2	477	15.9
31	0	2	6169.43	2	12338.9	06:24:00	384	6.4	F	2	62	sigmoid colon	0	4	3	0	0	2361	78.7
32	0	2	5726.65	3	17179.9	04:28:00	268	4.46667	F	2	67	sigmoid colon	1	3	3	0	0	1425	47.5
33	0	2	2382.91	5	11914.5	02:10:00	130	2.16667	M	1	72	sigmoid colon	0	3	3	0	0	2365	78.8333
34	0	2	3754.04	5	18770.2	03:25:00	205	3.41667	M	1	66	sigmoid colon	0	3	3	0	0	2361	78.7
35	0	2	1866.9	5	9334.5	02:55:00	175	2.91667	M	1	56	sigmoid colon	0	3	3	1.2	0	2360	78.6667
36	0	1	9131.09	3	27393.3	07:55:00	475	7.91667	M	1	77	sigmoid colon	0	3	3	0	0	2361	78.7
37	2	2	4823.83	2	9647.66	04:34:00	274	4.56667	F	2	56	rectum	0	4	3	2.2	1.1	2359	78.6333
38	0	2	587.34	2	1174.68	02:12:00	132	2.2	F	2	69	rectum	0	4	1	0	0	2326	77.5333
39	0	2	8269.11	3	24807.3	06:09:00	369	6.15	M	1	56	descending colon	0	3	3	1.2	0	2354	78.4667
40	0	2	6542.29	3	19626.9	06:20:00	380	6.33333	M	1	69	descending colon	0	2	3	1.2	0	2343	78.1
41	0	2	13244.4	3	39733.3	06:48:00	408	6.8	F	2	69	ascending colon	0	1	3	0	0	2338	77.9333
42	0	2	6909.47	3	20728.4	05:41:00	341	5.68333	F	2	71	sigmoid colon	0	3	3	0	0	2347	78.2333
43	0	2	1493.53	5	7467.65	02:42:00	162	2.7	F	2	56	descending colon	0	subtotal colectomy	3	2.1	0	2344	78.1333
44	0	2	2055.99	5	10279.9	01:58:00	118	1.96667	M	1	71	sigmoid colon	0	3	3	1.2	0	2344	78.1333
45	0	2	10511	5	52555	06:37:00	397	6.61667	F	2	62	cecum	0	1	3	0	0	2337	77.9
46	0	2	27485.5	5	137428	05:56:00	356	5.93333	M	1	50	descending colon	0	3	4.2	0	1.2	2331	77.7
47	0	2	8320.59	5	41602.9	05:39:00	339	5.65	F	2	49	sigmoid colon	0	3	3	0	0	2325	77.5
48	0	2	27062.1	2	54124.2	14:50:00	890	14.8333	M	1	74	rectosigmoid colon	0	4	4.2	2.2	0	2311	77.0333
49	0	2	13565.9	3	40697.6	12:29:00	749	12.4833	M	1	47	sigmoid colon	0	3	3	2.2	1.1	2308	76.9333
50	2	2	12121.7	5	60608.5	07:34:00	454	7.56667	M	1	46	rectum	0	4	3.3	2.1	1.1	2304	76.8
51	0	2	7972.5	5	39862.5	05:11:00	311	5.18333	M	1	73	sigmoid colon	0	3	3	1.1	0	2263	75.4333
52	2	2	21347.9	2	42695.9	12:01:00	721	12.0167	M	1	61	ascending colon	0	1	4.2	1.2	1.1	2290	76.3333
53	2	2	8110.49	5	40552.4	04:50:00	290	4.83333	F	2	54	sigmoid colon	1	4	4.1	2.2	1.1	400	13.3333
54	0	2	2076.42	2	4152.84	03:05:00	185	3.08333	M	1	64	sigmoid colon	0	3	3	1.1	0	2295	76.5
55	0	2	8255.28	5	41276.4	08:07:00	487	8.11667	F	2	85	ascending colon	0	1	3	0	0	2290	76.3333
56	0	2	3539.02	5	17695.1	04:21:00	261	4.35	F	2	53	sigmoid colon	0	3	3	1.1	0	2263	75.4333
57	2	3	10297.1	5	51485.7	05:55:00	355	5.91667	M	1	64	rectum	0	4	3.3	2.2	1.1	2249	74.9667
58	2	2	6721.82	2	13443.6	08:10:00	490	8.16667	M	1	52	sigmoid colon	1	4	3	1.2	1.1	1663	55.4333
59	0	2	3313.54	5	16567.7	04:38:00	278	4.63333	F	2	83	transverse colon	0	1e	3	0	0	2241	74.7
60	0	1	11516.5	5	57582.2	06:22:00	382	6.36667	M	1	63	sigmoid colon	0	3	3	0	0	2242	74.7333
61	0	2	6591.07	2	13182.1	07:58:00	478	7.96667	M	1	72	descending colon	0	3	3	0	0	2228	74.2667
62	2	2	9798.33	3	29395	09:16:00	556	9.26667	M	1	62	sigmoid colon	1	3	3	1.1	1.2	1805	60.1667
63	0	2	6539.33	3	19618	05:39:00	339	5.65	M	1	57	rectum	1	4	4.2	2.2	0	603	20.1
64	0	2	1948.18	5	9740.9	02:16:00	136	2.26667	F	2	52	descending colon	0	2	3	1.2	0	2220	74
65	0	2	6071.79	2	12143.6	04:52:00	292	4.86667	M	1	60	sigmoid colon	0	3	3	0	0	2204	73.4667
66	2	2	5133.47	3	15400.4	06:37:00	397	6.61667	M	1	55	sigmoid colon	0	4	4.2	2.1	1.1	2198	73.2667
67	0	2	4489.17	5	22445.8	04:36:00	276	4.6	F	2	69	rectosigmoid colon	0	4	4.2	1.2	0	2186	72.8667
68	0	2	5695.95	3	17087.8	05:24:00	324	5.4	F	2	78	rectum	1	4	3.3	2.2	0	1023	34.1
69	0	2	2336.48	3	7009.44	03:41:00	221	3.68333	F	2	55	sigmoid colon	0	3	4.1	2.1	0	2177	72.5667
70	2	2	2661.63	5	13308.2	03:09:00	189	3.15	F	2	54	sigmoid colon	1	3	3	2.1	1.1	1327	44.2333
71	1	2	35579.2	5	177896	09:46:00	586	9.76667	M	1	70	rectum	0	4	3.4	0	0	2158	71.9333
72	0	2	4852.44	2	9704.88	06:09:00	369	6.15	F	2	59	descending colon	0	2	3	0	0	2147	71.5667
73	0	2	4029.37	3	12088.1	05:41:00	341	5.68333	F	2	61	sigmoid colon	0	3	4.1	2.1	0	2130	71
74	0	2	6770.65	3	20311.9	05:25:00	325	5.41667	M	1	63	sigmoid colon	0	3	3	0	0	2128	70.9333
75	0	2	4757.6	5	23788	05:08:00	308	5.13333	M	1	53	sigmoid colon	0	3	4.1	2.1	0	2128	70.9333
76	0	2	1164.49	5	5822.45	01:50:00	110	1.83333	M	1	72	rectosigmoid colon	1	3	4.1	1.2	0	1530	51
77	0	2	8440.01	2	16880	07:49:00	469	7.81667	M	1	67	descending colon	0	2	3	0	0	2122	70.7333
78	2	2	5210.19	5	26050.9	04:28:00	268	4.46667	F	2	65	rectosigmoid colon	1	4	4.2	2.2	1.1	405	13.5
79	0	2	21984.3	3	65953	09:59:00	599	9.98333	M	1	75	sigmoid colon	0	3	3	0	0	2113	70.4333
80	0	2	3558.02	3	10674.1	04:29:00	269	4.48333	M	1	66	rectosigmoid colon	0	3	3	2.1	0	2116	70.5333
81	0	1	7214.34	3	21643	04:40:00	280	4.66667	M	1	67	descending colon	0	2	3	0	0	2106	70.2
82	0	2	167.91	3	503.73	00:58:00	58	0.966667	F	2	58	ascending colon	0	1	1	0	0	2080	69.3333
83	0	2	2209.96	5	11049.8	02:12:00	132	2.2	M	1	55	rectum	1	4	3.3	2.1	0	211	7.03333
84	0	2	4838.04	3	14514.1	03:49:00	229	3.81667	F	2	68	splenic flexure	0	2	3	1.2	1.1	2099	69.9667
85	0	2	3629.09	3	10887.3	03:37:00	217	3.61667	F	2	72	ascending colon	0	1	3	0	0	2078	69.2667
86	0	2	16238.5	2	32476.9	13:18:00	798	13.3	F	2	50	sigmoid colon	0	4	3	0	0	2091	69.7
87	0	2	19766.5	3	59299.5	10:59:00	659	10.9833	F	2	71	rectum	0	4	3	0	0	2088	69.6
88	0	2	7815.86	3	23447.6	09:54:00	594	9.9	F	2	53	sigmoid colon	0	3	3	2.1	0	2081	69.3667
89	0	2	6508.85	2	13017.7	07:10:00	430	7.16667	M	1	82	rectum	0	6	3.3	0	0	2067	68.9
90	2	2	11874.9	3	35624.7	11:47:00	707	11.7833	M	1	63	rectum	1	4	3.3	2.2	1.1	1025	34.1667
91	0	2	17280.5	3	51841.6	15:09:00	909	15.15	M	1	68	ascending colon	0	1	3	0	0	2053	68.4333
92	2	4	8229.4	5	41147	05:05:00	305	5.08333	F	2	69	hepatic flexure	1	1	4.1	2.2	1.2	1056	35.2
93	2	3	16113.2	3	48339.7	08:58:00	538	8.96667	M	1	77	sigmoid colon	1	3	3.4	2.2	1.2	119	3.96667
94	0	2	6629.93	5	33149.7	03:50:00	230	3.83333	M	1	63	ascending colon	1	e1	4.1	2.1	1.1	1399	46.6333
95	0	2	7445.13	3	22335.4	08:43:00	523	8.71667	F	2	70	sigmoid colon	0	3	3.2	0	0	2052	68.4
96	0	2	6269.12	5	31345.6	04:01:00	241	4.01667	F	2	82	cecum	1	1	3.3	1.2	1.1	216	7.2
97	2	2	8529.41	2	17058.8	12:01:00	721	12.0167	M	1	52	sigmoid colon	0	3	3.2	2.2	1.1	2039	67.9667
98	0	2	264.42	5	1322.1	00:55:00	55	0.916667	F	2	68	sigmoid colon	0	3	2	0	0	2029	67.6333
99	0	2	3921.11	5	19605.5	05:35:00	335	5.58333	M	1	70	sigmoid colon	0	3	3	0	0	2031	67.7
100	0	2	12741.3	3	38223.9	13:01:00	781	13.0167	F	2	66	sigmoid colon	0	4	3.3	0	0	2015	67.1667
101	1	1	7347.53	5	36737.7	05:25:00	325	5.41667	F	2	68	rectum	0	4	3.4	1.3	0	2002	66.7333
102	0	2	5874.85	3	17624.6	06:12:00	372	6.2	M	1	55	sigmoid colon	0	3	3.3	1.1	0	1992	66.4
103	0	2	1908.37	5	9541.85	02:24:00	144	2.4	F	2	48	sigmoid colon	0	3	3.4	1.3	0	2009	66.9667
104	2	2	16649	2	33298.1	21:01:00	1261	21.0167	F	2	72	descending colon	1	2	4.1	2.2	1.1	913	30.4333
105	0	2	1136.82	2	2273.64	02:51:00	171	2.85	M	1	69	descending colon	0	2	3.2	1.2	0	1975	65.8333
106	0	2	5592.09	3	16776.3	07:35:00	455	7.58333	M	1	69	sigmoid colon	1	3	3.3	2.1	0	912	30.4
107	2	2	19450.1	2	38900.2	10:40:00	640	10.6667	M	1	63	sigmoid colon	0	3	3.4	1.1	1	1987	66.2333
108	0	2	2493.02	2	4986.04	04:51:00	291	4.85	M	1	71	sigmoid colon	0	3	3	1.2	0	1974	65.8
109	2	2	8097.62	5	40488.1	05:30:00	330	5.5	M	1	43	rectum	1	4	3.3	2.2	1.1	667	22.2333
110	0	2	6026.16	5	30130.8	04:52:00	292	4.86667	F	2	75	rectosigmoid colon	0	4	3.3	0	0	1972	65.7333
111	0	2	4870.94	5	24354.7	02:15:00	135	2.25	F	2	86	rectum	0	4	2	0	0	1973	65.7667
112	0	1	2388.14	3	7164.42	04:51:00	291	4.85	M	1	62	rectum	0	4	3.2	0	0	1968	65.6
113	0	2	10336	2	20672	08:47:00	527	8.78333	M	1	61	sigmoid colon	1	3	3.2	0	0	1899	63.3
114	0	3	9391.51	2	18783	07:23:00	443	7.38333	F	2	60	sigmoid colon	0	3	4.1	2.1	0	1955	65.1667
115	0	2	5052.21	2	10104.4	06:54:00	414	6.9	M	1	47	sigmoid colon	1	4	3.2	2.2	0	1103	36.7667
116	1	2	4926.63	5	24633.2	04:14:00	254	4.23333	M	1	42	rectum	0	4	3.3	2.2	0	1938	64.6
117	2	2	8486.47	5	42432.3	04:55:00	295	4.91667	M	1	62	sigmoid colon	1	3	4.1	1.2	1.1	752	25.0667
118	0	3	1273.39	5	6366.95	03:10:00	190	3.16667	F	2	64	sigmoid colon	0	3	3.2	2.1	0	1933	64.4333
119	0	3	6957.32	2	13914.6	09:34:00	574	9.56667	M	1	71	sigmoid colon	0	3	3.2	1.2	0	1926	64.2
120	0	2	99.38	5	496.9	01:24:00	84	1.4	M	1	84	rectum	0	4	1	0	0	1925	64.1667
121	0	2	5636.43	3	16909.3	05:33:00	333	5.55	M	1	78	descending colon	0	2	4.1	0	0	1924	64.1333
122	2	2	2422.71	5	12113.5	01:40:00	100	1.66667	M	1	49	sigmoid colon	1	3	4.1	1.2	1.1	1301	43.3667
123	0	2	4323.8	5	21619	02:09:00	129	2.15	M	1	70	sigmoid colon	0	3	2	1.2	0	1877	62.5667
124	2	2	4791.39	3	14374.2	05:38:00	338	5.63333	M	1	69	sigmoid colon	1	4	3.4	2.2	1.1	1513	50.4333
125	0	2	6969.61	2	13939.2	08:18:00	498	8.3	F	2	51	sigmoid colon	0	3	3.3	2.2	0	1855	61.8333
126	0	2	5358.49	5	26792.4	04:43:00	283	4.71667	F	2	68	sigmoid colon	0	4	3.3	1.3	0	1840	61.3333
